# Supplementary material for: Genome sequencing unveils a regulatory landscape of platelet reactivity
Source: Nat Commun. 2021 Jun 15;12:3626. doi: 10.1038/s41467-021-23470-9 (PMC8206369; doi:10.1038/s41467-021-23470-9)
Supplement: Supplementary file 4 — Supplementary Data 1 [file 41467_2021_23470_MOESM4_ESM.xlsx]

## Sheet: Sheet1
		Nearest Gene		DISCOVERY					REPLICATION
snpID hg38	ref/alt		Phenotype	N	MAF	beta	se	p-value	Direction	N	Z-score	p-value
1:20567949	A/T	FAM43B,CDA	epi_low3	2486	0.076	0.306	0.053	1.04e-08	-+++	1323	0.834	0.202
1:67128641	C/T	C1orf141	col_high1	3361	0.02	-0.503	0.088	9.25e-09	+-??	1514	1.118	0.868
			epi_low1	2962	0.14	-0.358	0.041	2.31e-18	----	1689	-5.61	1.01e-08
			epi_low5	3152	0.139	-0.345	0.04	3.72e-18	----	1855	-6.179	3.23e-10
			epi_low2	3027	0.142	-0.344	0.04	6.41e-18	----	1764	-6.029	8.25e-10
			col_high1	3361	0.137	0.317	0.038	7.58e-17	++++	2008	5.076	1.93e-07
			adp_low1	3140	0.138	-0.329	0.039	7.61e-17	----	1925	-5.609	1.02e-08
			col_low2	3364	0.137	0.296	0.038	6.69e-15	++++	2009	5.146	1.33e-07
			adp_low2	3229	0.138	-0.298	0.039	1.36e-14	----	2007	-5.27	6.82e-08
1:156899922	G/A	PEAR1	adp_low3	3014	0.14	-0.31	0.04	1.52e-14	----	1837	-5.748	4.52e-09
			epi_low3	2486	0.162	-0.315	0.042	4.01e-14	----	1323	-4.277	9.47e-06
			col_low1	3354	0.137	0.279	0.038	1.81e-13	++++	2009	5.883	2.01e-09
			epi_high3	3154	0.139	-0.289	0.04	3.65e-13	----	1856	-5.982	1.1e-09
			epi_high1	2098	0.175	-0.284	0.044	1.11e-10	----	985	-4.001	3.15e-05
			epi_high2	2141	0.172	-0.275	0.044	3.57e-10	----	985	-4.829	6.86e-07
			adp_high4	3147	0.139	-0.241	0.04	1.16e-09	----	1858	-4.761	9.63e-07
			epi_low4	2488	0.162	-0.251	0.042	1.67e-09	----	1324	-4.043	2.64e-05
			col_high2	3352	0.136	0.213	0.038	1.87e-08	++++	2002	4.223	1.21e-05
1:192194880	G/C		epi_low5	3152	0.446	0.155	0.026	1.96e-09	++-+	1855	1.818	0.035
1:192195284	T/C		epi_low5	3152	0.447	0.154	0.026	2.34e-09	++-+	1855	1.75	0.04
1:192182044	A/C		epi_low5	3152	0.447	0.151	0.026	4.88e-09	++-+	1855	1.757	0.039
1:192193819	T/C		epi_low5	3152	0.431	0.151	0.026	6.05e-09	++-+	1855	1.675	0.047
1:192206244	C/T		epi_low5	3152	0.448	0.151	0.026	6.63e-09	++-+	1855	1.889	0.029
1:192168015	T/A		epi_low5	3152	0.45	0.149	0.026	6.98e-09	++-+	1855	1.728	0.042
1:192142107	T/TG		epi_low5	3152	0.469	0.145	0.026	1.45e-08	+??+	1510	1.461	0.072
1:192148472	C/T		epi_low5	3152	0.469	0.144	0.026	1.55e-08	++-+	1855	1.809	0.035
1:192154581	A/G	RGS18,RGS21	epi_low5	3152	0.453	0.145	0.026	1.79e-08	++++	1855	1.798	0.036
1:192141301	A/C		epi_low5	3152	0.436	0.146	0.026	1.81e-08	++-+	1855	1.666	0.048
1:192193726	T/C		epi_low5	3152	0.413	0.147	0.026	1.84e-08	++-+	1855	2.154	0.016
1:192140500	T/A		epi_low5	3152	0.437	0.145	0.026	2.17e-08	++-+	1855	1.667	0.048
1:192186870	T/C		epi_low5	3152	0.412	0.146	0.026	2.37e-08	++-+	1855	2.144	0.016
1:192139135	A/G		epi_low5	3152	0.461	0.143	0.026	2.51e-08	++-+	1855	1.693	0.045
1:192174246	T/G		epi_low5	3152	0.417	0.145	0.026	2.76e-08	++-+	1855	2.12	0.017
1:192183215	C/A		epi_low5	3152	0.412	0.144	0.026	3.67e-08	++-+	1855	2.155	0.016
1:192144114	G/A		epi_low5	3152	0.442	0.141	0.026	4.57e-08	++-+	1855	2.132	0.017
1:192186916	G/A		epi_low5	3152	0.411	0.143	0.026	4.61e-08	++-+	1855	2.164	0.015
5:19109993	T/C	LINC02223, CDH18	col_high1	3361	0.023	0.458	0.08	1.19e-08	--?+	1909	-2.09	0.982
			col_low2	3364	0.023	0.455	0.08	1.47e-08	--?+	1909	-1.567	0.941
6:121921871	A/G	GJA1,HSF2	epi_low2	3027	0.085	-0.273	0.049	2.22e-08	---+	1764	0.612	0.73
9:28873884	T/A	LINGO2	epi_low2	3027	0.005	-0.988	0.18	3.87e-08	--??	1270	-1.582	0.057
10:75490891	A/G	LRMDA	col_high2	3352	0.006	-0.858	0.152	1.52e-08	-??+	1662	0.57	0.716
			epi_high3	3154	0.138	-0.251	0.037	6.68e-12	----	1856	-5.44	2.66e-08
			epi_low5	3152	0.137	-0.249	0.037	9.7e-12	----	1855	-5.124	1.5e-07
			epi_high2	2141	0.135	-0.286	0.045	1.27e-10	----	985	-3.844	6.05e-05
10:111139289	T/A	ADRA2A, GPAM	epi_low4	2488	0.14	-0.257	0.041	2.8e-10	----	1324	-4.165	1.56e-05
			epi_high1	2098	0.137	-0.28	0.045	3.43e-10	----	985	-3.787	7.62e-05
			epi_low2	3027	0.137	-0.235	0.037	3.44e-10	----	1764	-4.816	7.32e-07
			epi_low3	2486	0.14	-0.255	0.041	3.84e-10	----	1323	-3.896	4.89e-05
			epi_low1	2962	0.134	-0.21	0.038	3.7e-08	----	1689	-4.452	4.25e-06
11:92185065	A/T	DISC1FP1, FAT3	adp_high2	2799	0.011	-0.702	0.127	3.11e-08	--??	1102	-1.87	0.031
			adp_high1	2700	0.011	-0.702	0.127	3.16e-08	--??	1102	-1.87	0.031
12:132589485	G/A	FBRSL1, LRCOL1	col_high2	3352	0.01	0.669	0.121	2.88e-08	++??	1510	0.821	0.206
13:96912429	A/G	HS6ST3, LINC00359	epi_high1	2098	0.051	-0.4	0.068	3.36e-09	+++-	985	0.653	0.743
17:16451482	G/A	LRRC75A-AS1	col_low2	3364	0.003	1.169	0.211	3.13e-08	-???	1267	-0.132	0.553
			col_high1	3361	0.003	1.155	0.211	4.39e-08	-???	1267	-0.132	0.553
			epi_low5	3152	0.274	0.26	0.029	7.73e-19	(imputation Rsq <0.7 in replication samples)
			epi_high3	3154	0.274	0.245	0.029	5.47e-17
17:21960955	A/T	KCNJ18,U BBP4	adp_low3	3014	0.271	0.167	0.03	2.87e-08
			adp_low1	3140	0.272	0.162	0.03	4.79e-08
18:29059923	TAAATA/T	CDH2, MIR302F	col_high1	3361	0.083	-0.25	0.045	3.23e-08	+??+	1662	0.549	0.292
			col_low2	3364	0.083	-0.248	0.045	3.95e-08	+??+	1662	0.759	0.224
20:50142397	CTG/C	TMEM189, TMEM189-UBE2V1	col_high2	3352	0.003	1.194	0.217	3.53e-08	+???	1267	0.647	0.259
