# Supplementary material for: Genome sequencing unveils a regulatory landscape of platelet reactivity
Source: Nat Commun. 2021 Jun 15;12:3626. doi: 10.1038/s41467-021-23470-9 (PMC8206369; doi:10.1038/s41467-021-23470-9)
Supplement: Supplementary file 5 — Supplementary Data 2 [file 41467_2021_23470_MOESM5_ESM.xlsx]

## Sheet: Sheet1
LOCUS (SNV_Effect allele) Trait(Beta) from Table 1	PheCode	Description	BioVU						UKBB
			OR	p-value	N cases	N controls	allele frequency	BioVU Population	OR	p-value	N cases	N controls	allele frequency
PEAR1 (rs12041331_A) ADP(-0.329) Col lag time (0.317) Epi (-0.358)	427.4	Cardiac arrest and ventricular fibrillation	1.48009	0.0010297	371	10731	0.0839488	EA
	411	Ischemic Heart Disease							0.94838	0.0011	31355	377103	0.084
	578.8	Hemorrhage of rectum and anus	1.39012	0.00273187	414	17765	0.0858958	EA
	433.21	Cerebral artery occlusion, with cerebral infarction							0.826959	0.0038	1501	399017	0.084
	578	Gastrointestinal hemorrhage	1.21753	0.00926705	438	4110	0.365325	AA
	411.3	Angina pectoris							0.945539	0.0098	16175	377103	0.084
	530.2	Esophageal bleeding (varices/hemorrhage)	1.9314	0.0168973	29	3539	0.359585	AA
	411.4	Coronary atherosclerosis							0.956954	0.027	20023	377103	0.084
	427.42	Cardiac arrest	1.3736	0.0362467	235	10731	0.0833029	EA
	964.1	Anticoagulants causing adverse effects	0.662704	0.0410392	68	4298	0.360857	AA	1.37713	0.048	256	381797	0.084
	850	Hemorrhage or hematoma complicating a procedure	0.818554	0.043402	269	4420	0.362017	AA
	578.1	Hematemesis	1.46053	0.0486162	59	4110	0.362317	AA
RGS18 (rs1175170_C) Epi (0.155)	850	Hemorrhage or hematoma complicating a procedure							0.940823	0.002	5329	394929	0.49
	578.2	Blood in stool	1.3725	0.00276076	219	4110	0.285401	AA
	433.21	Cerebral artery occlusion, with cerebral infarction	1.13879	0.0069712	935	17383	0.480102	EA
	444	Arterial embolism and thrombosis	1.72482	0.0114303	48	4449	0.283078	AA
	433.2	Occlusion of cerebral arteries	1.10453	0.0319975	1012	17383	0.479804	EA	1.05548	0.015	4134	399017	0.49
	286.2	Encounter for long-term (current) use of anticoagulants	1.21745	0.0194239	384	4194	0.288336	AA
	285.1	Acute posthemorrhagic anemia	1.22888	0.0301724	320	2820	0.286783	AA
	452.2	Deep vein thrombosis [DVT]	1.11527	0.0360733	773	15674	0.477139	EA
	433.1	Occlusion and stenosis of precerebral arteries	0.737946	0.0361165	159	4432	0.284579	AA
	427.4	Cardiac arrest and ventricular fibrillation	1.53511	0.0449191	53	3280	0.282478	AA
	433	Cerebrovascular disease	1.05568	0.0459347	3610	17383	0.480493	EA	1.03149	0.048	NA	NA	0.49
FAM43B,CDA (rs12137738_T) Epi (0.306)	411	Ischemic Heart Disease	0.601211	0.0113212	785	4037	0.0338034	AA
	411.2	Myocardial infarction	0.413018	0.0151986	273	4037	0.0345708	AA
	440.22	Atherosclerosis of native arteries of the extremities with intermittent claudication	1.28052	0.0171925	466	16965	0.0984166	EA
	286.81	Primary hypercoagulable state	1.44347	0.0199992	175	15873	0.0982365	EA
	286.8	Hypercoagulable state	1.41648	0.0201669	197	15873	0.0982576	EA
	578.8	Hemorrhage of rectum and anus	0.736594	0.0228835	414	17765	0.0968425	EA
	286.1	Congenital coagulation defects	1.65745	0.0235175	77	15873	0.0981191	EA
	440.2	Atherosclerosis of the extremities	0.111676	0.0301519	131	4449	0.0336245	AA
	411.4	Coronary atherosclerosis	0.628483	0.0337418	623	4037	0.0343348	AA
C1orf141 (rs142001088_T) Col lag time (-0.503)	415.11	Pulmonary embolism and infarction, acute	5.38372	0.00356588	118	4198	0.00335959	AA
	440.2	Atherosclerosis of the extremities	6.14238	0.00649424	131	4449	0.00349345	AA	1.47698	0.041	811	400595	0.019
	441.1	Acute vascular insufficiency of intestine							2.29332	0.014	264	400595	0.019
	443.9	Peripheral vascular disease, unspecified	1.39088	0.0157749	1174	16965	0.021225	EA
	287.3	Thrombocytopenia							1.37713	0.021	1563	406281	0.019
	440	Atherosclerosis	1.32627	0.0244103	1518	16965	0.0212087	EA
	440	Atherosclerosis	4.00281	0.0375092	217	4449	0.00342906	AA
	433.12	Cerebral atherosclerosis	1.74985	0.0385586	222	17383	0.0208179	EA
	443	Peripheral vascular disease	1.29575	0.0432837	1401	16965	0.0211804	EA
	457	Encounter for long-term (current) use of anticoagulants, antithrombotics, aspirin							3.00417	0.047	97	369592	0.019
	286.2	Encounter for long-term (current) use of anticoagulants	2.56865	0.0495858	384	4194	0.00371341	AA
ADRA1A,GPAM (rs7097060_A) Epi (-0.251)	433.1	Occlusion and stenosis of precerebral arteries							1.1853	0.0028	1185	399017	0.16
	452.2	Deep vein thrombosis [DVT]	0.561471	0.0100723	161	4054	0.1172	AA
	452	Other venous embolism and thrombosis	0.73832	0.0370557	321	4054	0.117029	AA
	593	Hematuria	0.892008	0.0455953	1349	16050	0.158429	EA
LRMDA (rs138028657_G) Col log time (-0.858)	578.9	Hemorrhage of gastrointestinal tract	5.87133	0.0100684	164	4110	0.00269069	AA
	430.3	Subdural hemorrhage							0.332871	0.015	259	399017	0.012
	430	Intracranial hemorrhage							0.683861	0.023	1796	399017	0.012
	578.8	Hemorrhage of rectum and anus	5.65306	0.0278353	94	4110	0.00261656	AA
	430.2	Intracerebral hemorrhage							0.57695	0.039	700	399017	0.012
	444.2	Embolism and thrombosis of abdominal aorta	3.13823	0.043623	51	16965	0.00975552	EA
DISC1FP1,FAT3 (rs183146849_T) ADP(-0.702)	287.32	Secondary thrombocytopenia	8.39562	0.00449233	37	4194	0.00319074	AA
	578.2	Blood in stool	3.90787	0.0165064	219	4110	0.0028875	AA
	286.2	Encounter for long-term (current) use of anticoagulants	0.718133	0.0184781	2698	15873	0.0142426	EA
	430.3	Subdural hemorrhage	9.02423	0.0262704	21	4432	0.00325623	AA	2.18147	0.031	259	399017	0.016
	578.8	Hemorrhage of rectum and anus	5.36999	0.0282508	94	4110	0.00273549	AA
	285.1	Acute posthemorrhagic anemia							0.472367	0.033	271	390026	0.016
	433.21	Cerebral artery occlusion, with cerebral infarction	0.609737	0.0475736	935	17383	0.0141937	EA
FBRSL1,LRCOL1 (rs140148392_A) Col lag time (0.669)	415.11	Pulmonary embolism and infarction, acute	1.72245	0.00433326	558	16541	0.0164045	EA
	530.2	Esophageal bleeding (varices/hemorrhage)	1.75948	0.0083372	431	13499	0.0164034	EA
	452.2	Deep vein thrombosis [DVT]	5.95497	0.0131236	161	4054	0.00177936	AA
	430.3	Subdural hemorrhage	15.4746	0.0167099	21	4432	0.00213339	AA
	459.1	Hemorrhage NOS							4.0552	0.024	99	387905	0.014
	818.1	Subdural hemorrhage (injury)	11.3533	0.0252528	25	5040	0.00207305	AA
	850	Hemorrhage or hematoma complicating a procedure							0.826959	0.027	5329	394929	0.014
	411.9	Other acute and subacute forms of ischemic heart disease							1.50682	0.028	1169	377103	0.014
	287.31	Primary thrombocytopenia							0.511709	0.03	420	406281	0.014
	285.1	Acute posthemorrhagic anemia	4.04868	0.0315396	320	2820	0.00207006	AA
	578.8	Hemorrhage of rectum and anus	1.60226	0.0365821	414	17765	0.0160075	EA
	635	Hemorrhage during pregnancy; childbirth and postpartum							0.740818	0.039	2005	400946	0.014
	452	Other venous embolism and thrombosis	1.30555	0.0393545	1630	15674	0.0166436	EA
GJA1,HSF2 (rs58250884_G) Epi (-0.273)	430.3	Subdural hemorrhage	2.44765	0.00980909	21	4432	0.166629	AA
	430.3	Subdural hemorrhage	0.462113	0.0445817	151	17383	0.0497605	EA
	287.3	Thrombocytopenia	0.83957	0.047476	1777	15873	0.0490935	EA
	285.1	Acute posthemorrhagic anemia	1.15419	0.0493332	2336	13144	0.0497093	EA
	850	Hemorrhage or hematoma complicating a procedure							0.895834	0.013	5329	394929	0.05
	459.1	Hemorrhage NOS							2.15977	0.018	99	387905	0.05
LINGO2 (rs185159562_A) Epi (-0.988)	427.42	Cardiac arrest	22.6294	0.00886723	39	3280	0.00165713	AA
	427.4	Cardiac arrest and ventricular fibrillation	19.8416	0.0104192	53	3280	0.00165017	AA
	440.21	Atherosclerosis of native arteries of the extremities with ulceration or gangrene	3.28538	0.0108297	177	16965	0.0047544	EA
	440.2	Atherosclerosis of the extremities	1.92661	0.0287846	785	16965	0.0048169	EA
	578.1	Hematemesis	9.66706	0.0411693	59	4110	0.00155913	AA
	440.9	Atherosclerosis of aorta	30.5341	0.0498658	28	4449	0.00167523	AA
HS6ST3,LINC00359 (rs61974290_G) Epi (-0.4)	433.12	Cerebral atherosclerosis							1.49182	0.028	224	399017	0.075
LRRC75A-AS1 (rs575524466_A) Col lag time (1.169)	578.1	Hematemesis							1.91554	0.014	1961	385157	0.0043
	578	Gastrointestinal hemorrhage							1.20925	0.018	21137	385157	0.0043
	411.4	Coronary atherosclerosis							1.23368	0.019	20023	377103	0.0043
	414.2	ASCVD							22.198	0.04	66	377103	0.0043
