# Supplementary material for: Genome sequencing unveils a regulatory landscape of platelet reactivity
Source: Nat Commun. 2021 Jun 15;12:3626. doi: 10.1038/s41467-021-23470-9 (PMC8206369; doi:10.1038/s41467-021-23470-9)
Supplement: Supplementary file 6 — Supplementary Data 3 [file 41467_2021_23470_MOESM6_ESM.xlsx]

## Sheet: Sheet0
Sequence Order (in Fig3C)	UniProt ID	Organism	SVEP1 protein length
1	Q4LDE5	Homo sapiens (Human)	3571
2	G3RNE5	Gorilla gorilla gorilla (Western lowland gorilla)	3571
3	A0A2R9ABC8	Pan paniscus (Pygmy chimpanzee) (Bonobo)	3571
4	H2R6G0	Pan troglodytes (Chimpanzee)	3571
5	A0A2J8WS37	Pongo abelii (Sumatran orangutan) (Pongo pygmaeus abelii)	3568
6	A0A2K6BKX3	Macaca nemestrina (Pig-tailed macaque)	3571
7	A0A2K5JJ59	Colobus angolensis palliatus (Peters' Angolan colobus)	3571
8	G1S6R2	Nomascus leucogenys (Northern white-cheeked gibbon) (Hylobates leucogenys)	3553
9	F7HG20	Macaca mulatta (Rhesus macaque)	3571
10	A0A2K5M5G3	Cercocebus atys (Sooty mangabey) (Cercocebus torquatus atys)	3572
11	A0A0D9RH89	Chlorocebus sabaeus (Green monkey) (Cercopithecus sabaeus)	3572
12	A0A2K6RCA2	Rhinopithecus roxellana (Golden snub-nosed monkey) (Pygathrix roxellana)	3571
13	A0A2K6TG11	Saimiri boliviensis boliviensis (Bolivian squirrel monkey)	3570
14	U3FRQ2	Callithrix jacchus (White-tufted-ear marmoset)	3570
15	A0A2K5Q4B3	Cebus capucinus imitator	3570
16	A0A2K6AB04	Mandrillus leucophaeus (Drill) (Papio leucophaeus)	3520
17	A0A2K5E394	Aotus nancymaae (Ma's night monkey)	3554
18	F6YUK8	Equus caballus (Horse)	3569
19	A0A2Y9DCV8	Trichechus manatus latirostris (Florida manatee)	3570
20	A0A2Y9H598	Neomonachus schauinslandi (Hawaiian monk seal) (Monachus schauinslandi)	3570
21	J9NWK3	Canis lupus familiaris (Dog) (Canis familiaris)	3569
22	A0A2U3VPJ4	Odobenus rosmarus divergens (Pacific walrus)	3570
23	A0A2U4C9G9	Tursiops truncatus (Atlantic bottle-nosed dolphin) (Delphinus truncatus)	3572
24	F1SND0	Sus scrofa (Pig)	3572
25	A0A2Y9NIJ2	Delphinapterus leucas (Beluga whale)	3572
26	G1TB95	Oryctolagus cuniculus (Rabbit)	3569
27	A0A2Y9STU9	Physeter catodon (Sperm whale) (Physeter macrocephalus)	3571
28	M3W2V7	Felis catus (Cat) (Felis silvestris catus)	3568
29	A0A2Y9JAW2	Enhydra lutris kenyoni	3574
30	A0A341CGK8	Neophocaena asiaeorientalis asiaeorientalis (Yangtze finless porpoise)	3569
31	F1MNH3	Bos taurus (Bovine)	3573
32	A0A340WMD4	Lipotes vexillifer (Yangtze river dolphin)	3575
33	W5PAB7	Ovis aries (Sheep)	3550
34	G1PPD4	Myotis lucifugus (Little brown bat)	3571
35	A0A286XSP5	Cavia porcellus (Guinea pig)	3560
36	G1MI42	Ailuropoda melanoleuca (Giant panda)	3492
37	A0A1S3FRM3	Dipodomys ordii (Ord's kangaroo rat)	3656
38	A0A383ZTG0	Balaenoptera acutorostrata scammoni (North Pacific minke whale) (Balaenoptera davidsoni)	3498
39	U6DD49	Neovison vison (American mink) (Mustela vison)	3437
40	P0C6B8	Rattus norvegicus (Rat)	3564
41	A2AVA0	Mus musculus (Mouse)	3567
42	A0A1U7RB65	Mesocricetus auratus (Golden hamster)	3568
43	I3MD06	Ictidomys tridecemlineatus (Thirteen-lined ground squirrel) (Spermophilus tridecemlineatus)	3492
44	F7G9T3	Monodelphis domestica (Gray short-tailed opossum)	3609
45	G5C092	Heterocephalus glaber (Naked mole rat)	3465
46	A0A2U3XQ16	Leptonychotes weddellii (Weddell seal)	3146
47	S7P142	Myotis brandtii (Brandt's bat)	3425
48	F7E1G4	Ornithorhynchus anatinus (Duckbill platypus)	3564
49	H0X5L1	Otolemur garnettii (Small-eared galago) (Garnett's greater bushbaby)	3466
50	U3JBS0	Ficedula albicollis (Collared flycatcher) (Muscicapa albicollis)	3575
51	A0A093HI02	Struthio camelus australis	3403
52	U3IMM3	Anas platyrhynchos (Mallard) (Anas boschas)	3418
53	H0YSS6	Taeniopygia guttata (Zebra finch) (Poephila guttata)	3404
54	F1NE59	Gallus gallus (Chicken)	3687
55	A0A1V4KXT6	Patagioenas fasciata monilis	3712
56	A0A2I0M5I5	Columba livia (Rock dove)	3616
57	A0A1U8D7Q1	Alligator sinensis (Chinese alligator)	3642
58	H9GJN9	Anolis carolinensis (Green anole) (American chameleon)	3703
59	F6WJ22	Xenopus tropicalis (Western clawed frog) (Silurana tropicalis)	3564
60	A0A1L8HXT3	Xenopus laevis (African clawed frog)	3694
61	W5N791	Lepisosteus oculatus (Spotted gar)	3574
62	L5LFC8	Myotis davidii (David's myotis)	3346
63	A0A3B5ADL0	Stegastes partitus (bicolor damselfish)	3577
64	I3K522	Oreochromis niloticus (Nile tilapia) (Tilapia nilotica)	3562
65	A0A087XSD9	Poecilia formosa (Amazon molly) (Limia formosa)	3523
66	A0A1W4YBT7	Scleropages formosus (Asian bonytongue)	3604
67	G3Q623	Gasterosteus aculeatus (Three-spined stickleback)	3570
68	W5KC46	Astyanax mexicanus (Blind cave fish) (Astyanax fasciatus mexicanus)	3561
69	A0A1D5NSM8	Danio rerio (Zebrafish) (Brachydanio rerio)	3615
70	A0A3B4TS87	Seriola dumerili (Mediterranean greater amberjack) (Caranx dumerili)	3580
71	A0A3B4F9L2	Pundamilia nyererei	3572
72	A0A1A7ZFD5	Nothobranchius furzeri (Turquoise killifish)	3599
73	A0A2I4C907	Austrofundulus limnaeus	3565
74	A0A091D6R4	Fukomys damarensis (Damaraland mole rat) (Cryptomys damarensis)	3338
75	A0A3B3C9R1	Oryzias melastigma (Marine medaka)	3469
76	M3ZHP6	Xiphophorus maculatus (Southern platyfish) (Platypoecilus maculatus)	3469
77	A0A3B3UUX4	Poecilia latipinna (sailfin molly)	3461
78	H2S134	Takifugu rubripes (Japanese pufferfish) (Fugu rubripes)	3465
79	A0A2I0UE58	Limosa lapponica baueri	3388
80	A0A2D0RD49	Ictalurus punctatus (Channel catfish) (Silurus punctatus)	3485
81	A0A226NZZ0	Colinus virginianus (Northern bobwhite) (Tetrao virginianus)	3354
82	A0A3B5LMD1	Xiphophorus couchianus (Monterrey platyfish)	3391
83	A0A3B4CVE6	Pygocentrus nattereri (Red-bellied piranha)	3547
84	S9YEU0	Camelus ferus (Wild bactrian camel) (Camelus bactrianus ferus)	2984
85	H2LTP3	Oryzias latipes (Japanese rice fish) (Japanese killifish)	3464
86	A0A2K6EQD9	Propithecus coquereli (Coquerel's sifaka) (Propithecus verreauxi coquereli)	3230
87	A0A3B4WQ75	Seriola lalandi dorsalis	3456
88	A0A093ETP8	Gavia stellata (Red-throated diver) (Red-throated loon)	1775
89	A0A226MH02	Callipepla squamata (Scaled quail)	3269
90	A0A2U9B0K7	Scophthalmus maximus (Turbot) (Psetta maxima)	3388
91	G3HUC4	Cricetulus griseus (Chinese hamster) (Cricetulus barabensis griseus)	2987
92	A0A1S3HCI7	Lingula unguis	4361
93	H2Z1V0	Ciona savignyi (Pacific transparent sea squirt)	3518
94	V4AGQ6	Lottia gigantea (Giant owl limpet)	3777
95	A0A210R5J9	Mizuhopecten yessoensis (Japanese scallop) (Patinopecten yessoensis)	3419
96	E9GSD4	Daphnia pulex (Water flea)	3316
97	A0A2C9K7F8	Biomphalaria glabrata (Bloodfluke planorb) (Freshwater snail)	4597
98	A0A0P5EFD4	Daphnia magna	3417
99	A0A2K6MPM6	Rhinopithecus bieti (Black snub-nosed monkey) (Pygathrix bieti)	868
